# Supplementary material for: Comparative Analysis of the Bibliographic Data Sources Dimensions and Scopus: An Approach at the Country and Institutional Levels
Source: Front Res Metr Anal. 2021 Jan 22;5:593494. doi: 10.3389/frma.2020.593494 (PMC8025979; doi:10.3389/frma.2020.593494)
Supplement: Supplementary file 1 [file table1.xlsx]

## Sheet: Table 1
Year	Total Matches	% Change	%	%	Total Scopus	% Change	Total Dimensions	% Change
			Matches Scopus	Matches Dimensions
2003	1102377		70.01	56.05	1571723		1966869
2004	1175774	6.66	69.61	54.49	1686413	7.3	2157735	9.7
2005	1295013	10.14	67.34	57.17	1920131	13.86	2265278	4.98
2006	1406239	8.59	69.59	56.87	2019216	5.16	2472883	9.16
2007	1485168	5.61	69.95	53.45	2124118	5.2	2778498	12.36
2008	1566745	5.49	70.37	56.74	2227050	4.85	2761246	-0.62
2009	1665294	6.29	71.17	56.73	2342897	5.2	2935302	6.3
2010	1768496	6.2	71.78	57.65	2465117	5.22	3067425	4.5
2011	1902640	7.59	72.52	54.52	2625462	6.5	3489937	13.77
2012	1986358	4.4	72.13	55.19	2755115	4.94	3599181	3.13
2013	2085792	5.01	72.62	54.05	2874153	4.32	3859025	7.22
2014	2147442	2.96	73.6	52.77	2922477	1.68	4069795	5.46
2015	2182437	1.63	75.52	52.04	2891116	-1.07	4193437	3.04
2016	2259015	3.51	75.54	51.62	2990795	3.45	4376598	4.37
2017	2357244	4.35	75.22	49.94	3133127	4.76	4720253	7.85
2018	2533236	7.47	79.15	50.33	3190038	1.82	5033439	6.63
2019	2659664	4.99	81.03	51.6	3270544	2.52	5154828	2.41
Total	31578934		73.39	53.61	43009492		58901729

## Sheet: Table 2
	ar	re	cp	sh	bk	ch	ed	le	no	er
2003	76.5	60.9	68.8	41.8	25.8	37.1	46.5	66.1	30.3	52.1
2004	76.6	63.4	65.3	28.9	26	38.3	48.7	73.6	31.4	56.9
2005	76.2	61.1	61.9	29.3	26	48.5	44.1	67.3	25.2	59.4
2006	76.5	66.8	63.9	35.7	21.6	49.5	43.8	62.9	38.1	62
2007	76.4	71.2	65.5	42.6	23.8	43.9	42.5	63.9	35.1	61.7
2008	77.4	76.6	63.9	40.2	20.1	40.6	43.9	64.6	39.6	60.9
2009	77.5	76.1	66.6	37.8	22.4	43.5	43.4	65.9	43	63.1
2010	77.9	76.3	69.3	35.1	25.2	42.5	44.3	67.7	43.9	65.6
2011	78.8	76.9	70.2	33.6	22.7	37.9	43.7	69.3	44.2	70.4
2012	79.4	80.1	68	37.9	22.3	36.4	43.4	72.3	44.1	70
2013	79.7	81.6	68.6	36	27.3	36.6	42.7	73.3	43.6	69.6
2014	79.7	80.3	67.2	41.9	25.8	44.7	45.8	74.6	46.3	68.3
2015	81.3	80.5	68.2	45.7	25.5	50.4	48.7	76.2	48.1	71.3
2016	82	79.9	67.3	43.7	26.8	42	49.1	77.9	51.3	73.8
2017	80.6	80.1	70.8	44.6	31	45.7	49.2	79.8	52.7	64.9
2018	83.6	83.7	73.4	47.8	29.5	57.5	52.8	83.5	59.6	71.4
2019	85	86.5	67.5	59	39.8	71.8	61.5	86.7	66.4	73.7
Total	79.7	75.4	67.7	38.6	25.7	44.7	46.8	72.3	45	67

## Sheet: Table 3
Year	Article	Book	Chapter	Monograph	Preprint	Proceeding
2003	61.04	0.22	18.75	8.98	3.87	72.23
2004	60.14	0.12	16.27	8.78	3.79	74.38
2005	61.16	0.26	26.04	14.68	4.29	78.99
2006	61.26	0.72	25.54	12.95	4.34	76.49
2007	61.64	0.82	15.81	14.58	4.67	80.36
2008	61.7	1.07	21.79	13.76	4.35	82.12
2009	61.69	1.03	24.28	14.31	4.71	79.56
2010	61.47	0.99	26.25	14.72	4.9	81.47
2011	61.16	0.93	18.52	12.06	4.64	80.82
2012	60.08	1.69	25.54	15.38	5.02	79.44
2013	59.28	2.12	24.41	16.84	5.64	78.32
2014	58.07	3.3	23.46	13.68	5.88	70.12
2015	56.83	3.61	28.99	12.52	6.04	58.01
2016	56.52	1.43	26.06	11.29	6.5	56.08
2017	54.84	1.22	25.16	14.58	6.37	55.87
2018	55.79	0.95	23.72	9.78	7.45	57.29
2019	57.59	0.15	20.92	5.23	8	57.11
Total	58.86	1.32	23.06	12.58	5.83	69.66

## Sheet: Table 4
	Article					Book					Chapter
	Total	Yes	No	%		Total	Yes	No	%		Total	Yes	No	%
2003	1594777	847696	747081	46.8455		5043	0	5043	100		178482	60138	118344	66.3058																		select t1.year, publication_type, count(distinct t1.publicationid) total, count(distinct t2.publicationid) conpaís, count(distinct t1.publicationid)-count(distinct t2.publicationid) sinpaís
2004	1710220	921384	788836	46.1248		5151	0	5151	100		236614	65718	170896	72.2257																		from dimensions2020.publication t1 left join dimensions2020.publication_grid t2 on t1.publicationid=t2.publicationid where t1.year between 2003 and 2018 group by t1.year, publication_type order by t1.year, publication_type limit 100
2005	1790924	969678	821246	45.856		6133	0	6133	100		227321	75457	151864	66.806
2006	1929725	1072799	856926	44.4066		6359	0	6359	100		264507	89235	175272	66.2637
2007	2008313	1132294	876019	43.6196		7561	0	7561	100		471557	99410	372147	78.9188
2008	2108438	1193113	915325	43.4125		7471	0	7471	100		324582	112560	212022	65.3216
2009	2210781	1272372	938409	42.4469		8172	0	8172	100		350024	125995	224029	64.0039
2010	2323835	1339765	984070	42.3468		9405	0	9405	100		312837	115127	197710	63.199
2011	2555664	1483092	1072572	41.9684		10373	0	10373	100		503972	123081	380891	75.5778
2012	2742694	1607802	1134892	41.3787		12258	0	12258	100		425005	127446	297559	70.0131
2013	2938822	1714338	1224484	41.6658		12181	0	12181	100		474432	142900	331532	69.8798
2014	3122791	1811016	1311775	42.0065		12146	0	12146	100		477231	154709	322522	67.5819
2015	3266544	1884432	1382112	42.3111		13043	0	13043	100		414925	154310	260615	62.8101
2016	3430797	1944920	1485877	43.31		14272	0	14272	100		377731	155480	222251	58.8384
2017	3652464	2076024	1576440	43.161		15196	0	15196	100		440965	167278	273687	62.0655
2018	3863842	2276994	1586848	41.0692		17308	0	17308	100		502279	182953	319326	63.5754
Growth rate	142.281	168.61	112.406	-12.3306		243.208	0	243.208	0		181.417	204.222	169.829	-4.11792
	Monograph					Preprint					Proceeding
	Total	Yes	No	%		Total	Yes	No	%		Total	Yes	No	%
2003	12579	1146	11433	90.8896		48039	9309	38730	80.622		127949	91072	36877	28.8216
2004	12827	1083	11744	91.5569		50798	8041	42757	84.1706		142125	97487	44638	31.4076
2005	12593	506	12087	95.9819		55872	8847	47025	84.1656		172435	121144	51291	29.7451
2006	12339	537	11802	95.6479		61009	9552	51457	84.3433		198944	131960	66984	33.6698
2007	14005	736	13269	94.7447		68801	10669	58132	84.493		208261	144690	63571	30.5247
2008	14403	875	13528	93.9249		75226	11916	63310	84.1597		231126	168755	62371	26.9857
2009	18709	1066	17643	94.3022		84053	13431	70622	84.0208		263563	177408	86155	32.6886
2010	20997	1429	19568	93.1943		93239	14628	78611	84.3113		307112	204415	102697	33.4396
2011	21356	1719	19637	91.9507		103214	16121	87093	84.381		295358	172933	122425	41.4497
2012	28405	1777	26628	93.7441		114152	18305	95847	83.9644		276667	147489	129178	46.6908
2013	39622	2484	37138	93.7308		120577	17205	103372	85.7311		273391	178389	95002	34.7495
2014	33389	3073	30316	90.7964		125340	18374	106966	85.3407		298898	196218	102680	34.3529
2015	31467	3346	28121	89.3666		134199	19462	114737	85.4977		333259	201161	132098	39.6382
2016	38941	4478	34463	88.5006		144704	21845	122859	84.9037		370153	211794	158359	42.782
2017	41935	4854	37081	88.4249		164527	28763	135764	82.5178		405166	227657	177509	43.8114
2018	37792	5292	32500	85.997		193204	37024	156180	80.8368		419014	232398	186616	44.5369
Growth rate	200.437	361.78	184.265	-5.38295		302.182	297.723	303.253	0.266479		227.485	155.181	406.05	54.526
